# Supplementary material for: Disruption of ClOSD1 leads to both somatic and gametic ploidy doubling in watermelon
Source: Hortic Res. 2024 Oct 15;12(1):uhae288. doi: 10.1093/hr/uhae288 (PMC11775614; doi:10.1093/hr/uhae288)
Supplement: Web_Material_uhae288 [file web_material_uhae288.zip]

Archive with 1 entries (1 files):
- Web_Material_uhae288.pdf
